# Supplementary material for: Counts of mechanical, external configurations compared to computational, internal configurations in natural and artificial systems
Source: PLoS One. 2019 May 8;14(5):e0215671. doi: 10.1371/journal.pone.0215671 (PMC6506145; doi:10.1371/journal.pone.0215671)
Supplement: S1 Appendix — A few notes about the elements of this dataset are provided here: The list of 20 artificial systems analyzed is Kismet (2000), ASIMO (2000), PackBot (2001), Roomba (2002), RoboSapien (2003), BigDog (2005), KR 60 HA (2005), Aibo (2006), Keepon (2007), LittleDog (2007), NAO (2008), Simon (2009), Darwin (2010), PR2 (2010), RoboNaut2 (2010), Baxter (2012), Cheetah (2012), LBR iiwa (2013), HansonZeno (2013), and Khepera IV (2015).For the external element counts of artificial systems, many of these were determined through observation. The choice of 0.1 resolution, where not directly available, is supported by the use of this precision of encoders in the NAO platform [57], in a patent filed by FANUC Corp. for their industrial robots [61], and in a more recent patents on encoders by Bei Sensors and Systems Company, Inc. [62]. In these systems, encoders use optical sensors to detect light transmission through transparent regions on a circular disc; this analog signal is transmitted to digital representation, where the number of bits allotted can also impact resolution. A common number of transparencies is, as in the FANUC patent, 2500, and a common digital representation is 12 bits as in a more recent patent by Bei, allowing 4096 distinct positions. Across 360° both result in roughly 0.1° precision. In applications like laser jet printers, these devices can also achieve micrometer precision (roughly 1 million positions out of one rotation) as discussed in a patent from Lexmark International, Inc. [85]. To this author’s knowledge, such specialized, high-precision hardware is not common in the robots reviewed here.For the natural systems analyzed, the values used are based on [29, 63, 70–72, 74]. (XLSX) [file pone.0215671.s001.xlsx]

## Sheet: Info
"Counts of Mechanical, External Configurations Compared to Computational, Internal Configurations in Natural and Artificial Systems" by Amy LaViers
List of natural and artificial system parameters used in paper analysis.
For internal configurations of artificial systems, each processor with transistor count is listed. Note that C is 2^t where t is the transistor count.
For external configurations of artificial systems, each platform name is listed along with range and resolution (which contribute to the parameter R_i in the paper) of each degree of freedom. Many rows represent multiple, homogeneous degrees of freedom (indicated through `l/r' for `left' and `right' or with numbers in parenthesis).
For internal configurations of natural systems, an estimate of number of neurons is listed for each species examined. For external configurations of natural systems, the anatomical model is provided in terms of the range and resolution of each modeled degree of freedom (which contribute, again, to R_i).

## Sheet: Artificial, Internal
Robot Model	Processor Name	Year of Make	Transistor Count
Khepera IV	ARM Cortex-A8	2015	4100000000
PackBot	Pentium 3	2001	4100000000
NAO	Atom Z530	2008	2000000000
Baxter	Intel i7-3770	2012	32000000000
BigDog	Pentium	2005	1300000000
RoboSapien	ARM 9	2003	26000000
ASIMO	Pentium III-M	2000	44000000
Aibo	64 bit RISC	2006	1000000
LittleDog	Pentium	2007	2000000000
Darwin	Intel Atom Z510	2010	47000000
RoboNaut2	38 PowerPCs	2010	262000000
Keepon	PS234	2007	1000000
PR2	2 Quad Core i7 Xeon	2010	1460000000
Kismet	Motorola 68332	2000	1680000
Simon		2009	2000000000
Hanson Zeno	ARM Cortex A9	2013	2000000000
Roomba		2002	1000000
Cheetah		2012	731000000
LBR iiwa		2013	731000000
KR60HA		2005	100000000

## Sheet: Artificial, External
Robot Model	Year of Make	Degree of Freedom (count; l/r=2)	Range (min)	Range (max)	Resolution	C	R_i
Khepera IV	2015					290000000000000
		l/r wheel	0	360	0.1		3600
PackBot	2001					1.7e+31
		shoulder rotation	0	360	0.1		3600
		shoulder pivot	0	220	0.1		2200
		E1 pivot	0	340	0.1		3400
		E2 pivot	0	340	0.1		3400
		gripper rotation	0	3600	0.1		3600
		gripper I/O	0	180	0.1		1800
		head rotation	0	360	0.1		3600
		flipper	0	360	0.1		3600
NAO	2008					4.9e+74
		l/r hand	open or closed				2
		head yaw	-119.5	119.5	0.1		2390
		head pitch, at 0 yaw	-38.5	29.5	0.1		680
		l/r shoulder pitch	-119.5	119.5	0.1		2390
		l/r shoulder yaw	-119.5	119.5	0.1		2390
		l/r shoulder roll	-88.5	-2	0.1		865
		l/r wrist yaw	-104.5	104.5	0.1		2090
		pelvis	-65.2	42	0.1		1076
		l/r hip roll	-21.7	45.2	0.1		669
		l/r hip pitch	-88	27.7	0.1		1157
		l/r knee pitch	-5.3	121	0.1		1263
		l/r ankle pitch	-68.2	52.9	0.1		1211
		l/r ankle roll	-22.8	44.1	0.1		669
Baxter	2012					4.4e+50
		l/r S1	open or closed				2
		l/r E1	-2.864	150	0.1		1530
		l/r W1	-90	120	0.1		2100
		l/r S0	-97.5	97.5	0.1		1950
		l/r E0	-175	175	0.1		3500
		l/r W0	-175.25	-175.25	0.1		3505
		l/r W2	-175.25	-175.25	0.1		3505
BigDog	2005					3.33e+63
		four legs with five joints (9)	0	150	0.08		1875
RoboSapien	2003					2.04e+22
		l/r elbows	-90	90	0.1		1800
		l/r shoulders	-30	150	0.1		1800
		torso	-67.5	67.5	0.1		1350
		l/r hips	-60	60	0.1		1200
ASIMO	2000					1.91e+111
		head (3)	0	150	0.08		1875
		arms (14)	0	150	0.08		1875
		hands (4)	0	150	0.08		1875
		torso	0	150	0.08		1875
		legs (12)	0	150	0.08		1875
Aibo	2006					1.25e+49
		head pan	-89	89	0.1		1780
		head tilt	-62.5	62.5	0.1		1250
		head roll	-29	29	0.1		1250
		shoulders (4)	0	100	0.1		1000
		torso	-117	117	0.1		2340
		knees (4)	0	175	0.1		1750
		l/r ears	0	20	0.1		200
		tail, front to back	-22.5	22.5	0.1		450
		tail, left to right	-12.5	12.5	0.1		250
LittleDog	2007					1.29e+38
		l/r front knee RY	-177	57	0.1		2340
		l/r front hip RX	-34	34	0.1		680
		l/r front hip RY	-200	137	0.1		337
		l/r back knee RY	-57	177	0.1		2340
		l/r back hip RX	-34	34	0.1		680
		l/r back hip RY	-137	200	0.1		337
Darwin	2010					6.05e+59
		neck pitch	-25	25	0.1		500
		neck roll	-90	90	0.1		1800
		l/r elbow	0	150	0.1		1500
		l/r shoulder rotation	-100	100	0.1		2000
		l/r shoulder compression	-15	15	0.1		300
		l/r knee	0	150	0.1		1500
		l/r foot	0	90	0.1		1500
		l/r waist rotation	-15	15	0.1		300
		l/r knee/foot	-75	75	0.1		1500
		l/r waist bend	0	100	0.1		1000
RoboNaut2	2010					2.92e+137
		head (3)	0	150	0.08		1875
		l/r hands (12)	0	150	0.08		1875
		l/r arms (7)	0	150	0.08		1875
Keepon	2007					105000000000
		tilt	-40	40	0.08		1000
		pan	-180	180	0.08		4500
		pon	0	100	0.08		625
		side
PR2	2010					5.61e+57
		l/r shoulder pan	0	170	0.1		1700
		l/r shoulder tilt	0	115	0.1		1150
		l/r upper arm roll	0	270	0.1		2700
		l/r elbow flex	0	140	0.1		1400
		l/r forearm roll	0	360	0.1		3600
		l/r wrist pitch	0	130	0.1		1300
		l/r wrist roll	0	360	0.1		3600
		head pan	0	350	0.1		3500
		head tilt	0	115	0.1		1150
Kismet	2000					4.95e+38
		l/r ears pitch	-67.5	67.5	0.1		1350
		l/r ears yaw	-22.5	22.5	0.1		450
		l/r eyelids	-1.5	1.5	0.1		30
		l/r brows pitch	-10	10	0.1		200
		l/r lips	-30	30	0.1		600
		jaw	-22.5	22.5	0.1		450
Simon	2009					1.404e+91
		torso (2)	-75	75	0.1		1500
		l/r arm (7)	0	200	0.1		2000
		face (5)	0	200	0.1		2000
Hanson Zeno	2013					1.26e+121
		face (32)	0	17	0.1		170
		body (14)	0	321	0.1		3210
		hands (2)	open or closed				2
Roomba	2002					1300000
		l/r wheel	0	360	0.1		3600
Cheetah	2012					1.31e+38
		hip rotation (4)	0	30	0.1		300
		hip (4)	0	150	0.1		1500
		knee (4)	0	200	0.1		300
		spine	-10	10	0.1		200
LBR iiwa	2013					9e+25
		axis 1	-170	170	0.1		3400
		axis 2	-120	120	0.1		2400
		axis 3	-170	170	0.1		3400
		axis 4	-120	120	0.1		2400
		axis 5	-170	170	0.1		3400
		axis 6	-120	120	0.1		2400
		axis 7	-175	175	0.1		3500
KR60HA	2005					2e+21
		axis 1	-185	185	0.1		3700
		axis 2	-135	135	0.1		1700
		axis 3	-120	158	0.1		1780
		axis 4	-350	350	0.1		7000
		axis 5	-119	119	0.1		2380
		axis 6	-350	350	0.1		7000

## Sheet: Natural, Internal
Organism/model	Neuron Count
C.Elegans-agar	302
C.Elegans-anatomy	302
Humans-mocap-file	86000000000
Humans-WA-eval	86000000000
Drosophila-rough-anatomy	135000
Cat-muscles	250000000
Humans-breath	86000000000

## Sheet: Natural, External
Organism/model	Degree of Freedom (count)	Range (min)	Range (max)	Resolution	C	R_i
C.Elegans-agar					23
	⍺_1	-2	2	0.1		40
	⍺_2	-2	2	0.1		40
	⍺_3	-5	5	0.1		100
	⍺_4	-2	2	0.1		40
C.Elegans-anatomy					458
	θ (100)	-1.5	1.5	0.1		150
Humans-mocap-file					1800
	joint degrees-of-freedom (66)	-180	180	1e-06		360000000
Humans-WA-eval					352
	each listed diagnostic (37)	see source [72]	see source [72]	0.1		various
Drosophila-rough-anatomy					2000
	Tarsus 5 (6)	0	180	0.1		1800
	Tarsus 4 (6)	0	180	0.1		1800
	Tarsus 3 (6)	0	180	0.1		1800
	Tarsus 2 (6)	0	180	0.1		1800
	Tarsus 1 (6)	0	180	0.1		1800
	Tibia (6)	0	180	0.1		1800
	Femur (6)	0	180	0.1		1800
	Trochanter (6)	0	360	0.1		3600
	Coxa (6)	0	10	0.1		100
	Wing cells (12)	flexed or relaxed				2
	Wing hinge (6)	0	180	0.1		1800
	Halteres (6)	0	360	0.1		3600
	Head, thorax, abdomen (9)	0	45	0.1		450
	Probiscis	in or out				2
	Antennae (12)	0	10	0.1		100
	Bristles (200)	flexed or relaxed				2
	Hairs (1000)	flexed or relaxed				2
Cat-muscles					3400
	muscles (517)	0	1	0.01		100
Humans-breath					29000
	spring elements (1500)	-1	1	1e-06		1000000
